# Supplementary material for: High Caloric Diet Induces Memory Impairment and Disrupts Synaptic Plasticity in Aged Rats
Source: Curr Issues Mol Biol. 2021 Dec 18;43(3):2305–19. doi: 10.3390/cimb43030162 (PMC8929079; doi:10.3390/cimb43030162)
Supplement: Supplementary file 1 [file cimb-43-00162-s001.zip]

Archive with 1 entries (1 files):
- cimb-1478985-supplementary.pdf
